# Supplementary material for: Peptide Coacervates Promote Cytosolic Delivery of STING Agonists for Cancer Immunotherapy
Source: Vaccines (Basel). 2026 Apr 7;14(4):329. doi: 10.3390/vaccines14040329 (PMC13120207; doi:10.3390/vaccines14040329)
Supplement: Supplementary file 1 [file vaccines-14-00329-s001.zip]

Archive with 1 entries (1 files):
- vaccines-4195018-supplementary.pdf
